# Supplementary material for: Chemical Elements and the Quality of Mānuka (Leptospermum scoparium) Honey
Source: Foods. 2021 Jul 20;10(7):1670. doi: 10.3390/foods10071670 (PMC8303644; doi:10.3390/foods10071670)
Supplement: Supplementary file 1 [file foods-10-01670-s001.zip]

Archive with 1 entries (1 files):
- foods-1281776-supplementary.pdf
